# Supplementary material for: Identification of a Candidate restorer-of-fertility Gene Rf3 Encoding a Pentatricopeptide Repeat Protein for the Cytoplasmic Male Sterility in Soybean
Source: Int J Mol Sci. 2022 May 11;23(10):5388. doi: 10.3390/ijms23105388 (PMC9140608; doi:10.3390/ijms23105388)
Supplement: Supplementary file 1 [file ijms-23-05388-s001.zip]

Archive with 8 entries (6 files):
- ijms-1706266-supplementary/
- ijms-1706266-supplementary/Supplementary/
- ijms-1706266-supplementary/Supplementary/Figure S1.tif
- ijms-1706266-supplementary/Supplementary/Figure S2.tif
- ijms-1706266-supplementary/Supplementary/Figure S3.tif
- ijms-1706266-supplementary/Supplementary/Table S1.pdf
- ijms-1706266-supplementary/Supplementary/Table S2.pdf
- ijms-1706266-supplementary/Supplementary/Table S3.pdf
